# Supplementary material for: Acetate fluxes in Escherichia coli are determined by the thermodynamic control of the Pta-AckA pathway
Source: Sci Rep. 2017 Feb 10;7:42135. doi: 10.1038/srep42135 (PMC5301487; doi:10.1038/srep42135)
Supplement: Supplementary Information [file srep42135-s2.zip]

Archive with 16 entries (12 files):
- Supplementary_Data/
- Supplementary_Data/13C_flux_calculation/
- Supplementary_Data/13C_flux_calculation/calculations.r
- Supplementary_Data/13C_flux_calculation/example_datafile.txt
- Supplementary_Data/13C_flux_calculation/model_documentation.pdf
- Supplementary_Data/13C_flux_calculation/nlsic.R
- Supplementary_Data/13C_flux_calculation/src/
- Supplementary_Data/13C_flux_calculation/src/Acetate.fc
- Supplementary_Data/13C_flux_calculation/tools_ssg.R
- Supplementary_Data/license.txt
- Supplementary_Data/Pta-AckA_modeling/
- Supplementary_Data/Pta-AckA_modeling/all_replicates.txt
- Supplementary_Data/Pta-AckA_modeling/Fig_4.R
- Supplementary_Data/Pta-AckA_modeling/nlsic.R
- Supplementary_Data/Pta-AckA_modeling/tools_ssg.R
- Supplementary_Data/readme.txt
