# Supplementary material for: Acetate fluxes in Escherichia coli are determined by the thermodynamic control of the Pta-AckA pathway
Source: Sci Rep. 2017 Feb 10;7:42135. doi: 10.1038/srep42135 (PMC5301487; doi:10.1038/srep42135)
Supplement: Supplementary Information [file srep42135-s2.zip › Supplementary_Data/13C_flux_calculation/calculations.r]

# 2014-06-06 millard@insa-toulouse.fr
#
# This code performs the dynamic 13C-metabolic flux calculations described in the folowing publication:
#
#   Acetate fluxes in Escherichia coli are determined by the thermodynamic control of the Pta-AckA pathway
#   by B. Enjalbert, P. Millard, M. Dinclaux, J.C. Portais and F. Letisse
#
# Simulation of 13C-label propagation from glucose to acetate in exponentially-growing E. coli cells
# Calculation of acetate production and consumption fluxes by fitting to experimental data
#
# Copyright 2014, INRA, France
# License: GPL v2

################################################
### Install packages and compile library     ###
################################################

### Install the required packages (note: run only once)
#install.packages("nnls")
#install.packages("numDeriv")
#install.packages("deSolve")

### Compile the FORTRAN library (note: run only once).
#setwd("C:/Acetate/src") # path of the FORTRAN source file
#system("cpp -P Acetate.fc > Acetate.f")
#system("rm -f Acetate.*o")
#system("R CMD SHLIB Acetate.f")


################################################
### Load libraries and initialize the system ###
################################################

### Reinitialize environment
rm(list=ls(all=TRUE))

### Set path
setwd("C:/Acetate")

### Load libraries
library(nnls)
library(numDeriv)
library(deSolve)
"%ni%"<- Negate("%in%")

### Load model
libacetate=paste("Acetate", .Platform$dynlib.ext, sep = "")
if (is.loaded(libacetate)) {
   dyn.unload(libacetate)
}
dyn.load(libacetate)

### Generate time list
time_final=5
time_step=0.01
times=seq(0, time_final, len=time_final/time_step+1)

## Name of parameters corresponding to concentrations
conc_ini=c("Glc_0", "Glc_1", "AcCoA_0", "AcCoA_1", "Ac_0", "Ac_1", "X")

## Initial values of all parameters
params=c(
   ## Fluxes
   qs=7.56,
   v0=0.3,       # relative flux Glc -> out (no AcCoA formation, 30% qs)
   v1=0.7,       # relative flux Glc -> 2*AcCoA (70% qs)
   # v2=1.4,     # relative flux AcCoA -> out (TCA, biomass...) (Note: dependent parameter => this value is not used for simulations)
   v3=5,         # absolute flux AcCoA -> acetate
   v4=5,         # absolute flux acetate -> AcCoA
   mu=0.6,       # growth rate
   ## Concentrations
   Glc_0=1e-3,   # Unlabeled glc (mM)
   Glc_1=14,     # Labeled glc (mM)
   AcCoA_0=0.01, # Unlabeled acetylcoA (mM) - arbitrary value
   AcCoA_1=1e-6, # Labeled acetylcoA (mM)
   Ac_0=8.38,    # Unlabeled acetate (mM)
   Ac_1=0.1,     # Labeled acetate (mM)
   X=0.08        # Biomass (gDW)
   )


####################################
### Simulate labeling experiment ###
####################################

### Solve ODEs
sim <- lsoda(y = params[conc_ini],
			 func = "derivs",
			 times = times,
			 parms = params[names(params) %ni% conc_ini],
			 dllname = "Acetate",
			 initfunc = "initmod",
			 nout = 0)

# Plot the results
matplot(x=sim[,"time"],y=sim[,!colnames(sim)=="time"], type = "l", lwd = 2, ylab = "conc. (mM)", xlab="time (h)", main = "Acetate labeling")

### Display values
t_final=4.5
t_step=0.5
sim[which(sim[,"time"] %in% seq(0,t_final,t_step)),!colnames(sim)=="time"]


###################################################
### Calculate fluxes from experimental data     ###
###################################################

source("tools_ssg.R")
source("nlsic.R")

## Load measured data
# - measurement times must be included in times of simulations,
#   the easiest way is to round times to be multiple of 'time_step' variable (defined in 'common part' of this file)
#   e.g. if time_step is 0.01, round measurement times to 0.01
# - measurements must be *absolute* concentrations of isotopomers
data_meas<-as.matrix(read.table("meas_2mM.txt",sep="\t"))

## Parameters to fit
to_est=c("qs", "v3", "v4", "mu", "Glc_0", "Glc_1", "Ac_0", "Ac_1", "X")

## SD of measurements
sd_OD=0.02 # SD of OD
sd_Ac=0.5 # SD of acetate concentration
sd_Glc=0.5 # SD of glucose concentrations

## Construct weight matrix
weight=matrix(1,nrow=nrow(data_meas),ncol=ncol(data_meas))
colnames(weight)=colnames(data_meas)
weight[,"Ac_0"]=rep(sd_Ac,nrow(data_meas))
weight[,"Ac_1"]=rep(sd_Ac,nrow(data_meas))
weight[,"X"]=rep(sd_OD,nrow(data_meas))
weight[,"Glc_1"]=rep(sd_Glc,nrow(data_meas))

### Initialize constraints
# upper constraints
te_upc=c("qs"=10, "v3"=30, "v4"=30, "mu"=0.8, "Glc_0"=0.05, "Glc_1"=20, "Ac_0"=50, "Ac_1"=50, "X"=0.2)
# lower constraints
te_loc=c("qs"=2, "v3"=1e-6, "v4"=1e-6, "mu"=0.05, "Glc_0"=1e-6, "Glc_1"=5, "Ac_0"=1e-6, "Ac_1"=1e-6, "X"=0.01)
# construct a matrix u and a vector co such that u%*%param-co>=0
uplo2uco=function(param, upper=NULL, lower=NULL) {
    # Return a list with a matrix u and a vector co such that u%*%param-co>=0
    # translates the inequalities param <= upper and param >= lower
    # Names in upper and lower must be present in names of param
    u=matrix(0., nrow=length(upper)+length(lower), ncol=length(param))
    co=numeric(nrow(u))
    colnames(u)=names(param)
    rownames(u)=c(
       paste(names(upper), " <= ", upper, sep=""),
       paste(names(lower), " >= ", lower, sep="")
    )
    names(co)=rownames(u)
    # fill u and co
    u[iseq(length(upper)), names(upper)]=diag(-1, length(upper))
    co[iseq(length(upper))]=-upper
    u[length(upper)+iseq(length(lower)), names(lower)]=diag(1, length(lower))
    co[length(upper)+iseq(length(lower))]=lower
    return(list(u=u, co=co))
}
iseq=function(n) {
    # positive sequence of integer numbers 1:n
    # if n=0 then integer(0) is returned
    seq.int(from=1, to=n, length=n)
}
# construct matrix u and vector co such that u%*%param-co>=0
luco=uplo2uco(params[to_est], te_upc, te_loc)
u=luco$u
co=luco$co


## Define cost funtion
Cost=function(fp, cjac=F, to_est, data, cini, times, params,weight) {
  params[names(cini)]=cini # update initial concentrations
  params[to_est]=fp # update parameters
  sim=lsoda(y = params[names(cini)],
			 func = "derivs",
			 times = times,
			 parms = params[names(params) %ni% names(cini)],
			 dllname = "Acetate",
			 initfunc = "initmod",
			 nout = 0)
  sim[,"time"]=round(sim[,"time"],2) # errors if not rounded
  datasim=sim[which(sim[,"time"] %in% data[,"time"]),colnames(data)] # only simulated data which are measured
  res=as.numeric(as.matrix(datasim-data)/weight) # calculate difference between measured and simulated data
  return(list(res=res, sim=datasim))
}

## Fit experimental data
system.time(result <- nlsic(
							params[to_est], # parameters to estimate
							Cost, # cost function
							u=u, co=co, # constraints
							control=list(errx=1.e-6, maxit=50, trace=1, ci=list(report=T), history=F, adaptbt=T),
							e=NULL, eco=NULL, flsi=lsi_ln,
							to_est, # names of parameters to fit
							data_meas, # measured data
							params[conc_ini], # initial values for ODEs calculation
							times, # times
							params, # all parameters
							weight
							)
)

## Display best solution
result$par

## Plot Measurements vs Simulations
params[to_est]=result$par # update parameters from best solution
sim <- lsoda(y = params[conc_ini],
			 func = "derivs",
			 times = times,
			 parms = params[names(params) %ni% conc_ini],
			 dllname = "Acetate",
			 initfunc = "initmod",
			 nout = 0)
# calculate simulated concentration of total acetate (Ac_0+Ac_1)
cn=c(colnames(sim),"Acetate total")
plot_sim=cbind(sim,sim[,"Ac_0"]+sim[,"Ac_1"])
colnames(plot_sim)=cn
# measured data to plot
plot_meas=data_meas
# run the 3 following lines (commented in this version) only if you want to plot measured concentration of total acetate (Ac_0+Ac_1)
#cn=c(colnames(data_meas),"Acetate total")
#plot_meas=cbind(data_meas,data_meas[,"Ac_0"]+data_meas[,"Ac_1"])
#colnames(plot_meas)=cn
# name of pdf file to save the plot
pdf("results.pdf")
   # plot simulations
   matplot(x=plot_sim[which(plot_sim[,"Glc_1"]>0),"time"],y=plot_sim[which(plot_sim[,"Glc_1"]>0),!colnames(plot_sim) %in% c("time","AcCoA_0","AcCoA_1","Glc_0")], col=colors()[c(29,34,122,167,51)], lty = 1, type = "l", lwd = 1, ylab = "concentration", xlab="time (h)", main = "[Ac](t=0)=8mM")
   # plot measurements
   matplot(x=plot_meas[,"time"],y=plot_meas[,!colnames(plot_meas)=="time"], type = "p", lwd = 2, add=T, pch="+", col=colors()[c(34,122,167,29,51)])
   # add legend
   legend("topright", 4, c("U-13C-glucose (mM)", "Acetate #00 (mM)", "Acetate #11 (mM)", "Biomass (g/L)", "Total acetate (mM)"), pch = "-", col=colors()[c(29,34,122,167,51)],cex=0.85)
dev.off()


#################################################
## Perform sensitivity analysis (Monte Carlo) ###
#################################################

it_mc=100 # number of Monte Carlo iterations
sd_OD=0.02 # SD of OD
sd_Ac_labeling=0.01 # SD of acetate labeling (i.e. sd of 12C/(12C+13C))
sd_Glc=0.5 # SD of glucose concentration
sd_Ac_concentration=0.1 # SD of acetate concentration

# run calculation
params[to_est]=result$par # update parameters from best solution
mc_res=matrix(NA,nrow=it_mc,ncol=length(to_est)+1)
colnames(mc_res)=c(to_est,"res")
sim_mc <- lsoda(y = params[conc_ini], func = "derivs", times = times, parms = params[names(params) %ni% conc_ini], dllname = "Acetate", initfunc = "initmod", nout = 0) # simulate data for the optimal solution
sim_mc[,"time"]=round(sim_mc[,"time"],2) # errors if not rounded (don't know why)
data_mc=sim_mc[which(sim_mc[,"time"] %in% data_meas[,"time"]),colnames(data_meas)] # only simulated data which are measured

for (i in seq(it_mc)){
  print(paste("iteration monte-carlo: ",i,sep=""))
  # create noisy datasets
  noise_Ac_lab=rnorm(nrow(data_mc),mean=as.numeric(data_mc[,"Ac_1"]/(data_mc[,"Ac_0"]+data_mc[,"Ac_1"])), sd=rep(sd_Ac_labeling,nrow(data_mc)))
  noise_Ac_conc=rnorm(nrow(data_mc),mean=as.numeric(data_mc[,"Ac_0"]+data_mc[,"Ac_1"]), sd=rep(sd_Ac_concentration,nrow(data_mc)))
  noise_Glc_conc=rnorm(nrow(data_mc),mean=as.numeric(data_mc[,"Glc_1"]), sd=rep(sd_Glc,nrow(data_mc)))
  noise_OD=rnorm(nrow(data_mc),mean=as.numeric(data_mc[,"X"]), sd=rep(sd_OD,nrow(data_mc)))
  m_noise=cbind(data_mc[,"time"],
				noise_Ac_conc*(rep(1,nrow(data_mc))-noise_Ac_lab),
				noise_Ac_conc*noise_Ac_lab,
				noise_OD,
				noise_Glc_conc) # noisy data
  m_noise[which(m_noise<0)]=0 # set negative values to 0
  colnames(m_noise)=colnames(data_mc)
  # run parameter estimation
  result <- nlsic(params[to_est], # parameters to estimate
				  Cost, # cost function
				  u=u, co=co, # constraints
				  control=list(errx=1.e-6, maxit=50, trace=1, ci=list(report=T), history=F, adaptbt=T),
				  e=NULL, eco=NULL, flsi=lsi_ln,
				  to_est, # names of parameters to fit
				  m_noise, # measured data
				  params[conc_ini], # initial values for ODEs calculation
				  times, # times
				  params, # all parameters
				  weight
				  )
  # store results
  mc_res[i,]=c(result$par,sum(result$res*result$res))
}

# calculate mean and sd of parameters and of the net acetate production rate
out_mc=matrix(NA,nrow=length(to_est)+1,ncol=2, dimnames=list(c(to_est,"Ac_prod_net"), c("mean","sd")))
for (i in to_est){
  out_mc[i,]=c(mean(mc_res[,i]), sd(mc_res[,i]))
}
out_mc["Ac_prod_net",]=c(mean(mc_res[,"v3"]-mc_res[,"v4"]), sd(mc_res[,"v3"]-mc_res[,"v4"]))


# display and write results
out_mc
write.table(out_mc,"mc_res.txt",sep="\t")
suppressWarnings(write.table("","mc_res.txt",row.names=FALSE,col.names=FALSE,quote=FALSE,append=TRUE))
suppressWarnings(write.table(mc_res,"mc_res.txt",sep="\t",append=TRUE))
