# Supplementary material for: Acetate fluxes in Escherichia coli are determined by the thermodynamic control of the Pta-AckA pathway
Source: Sci Rep. 2017 Feb 10;7:42135. doi: 10.1038/srep42135 (PMC5301487; doi:10.1038/srep42135)
Supplement: Supplementary Information [file srep42135-s2.zip › Supplementary_Data/13C_flux_calculation/example_datafile.txt]

time	Ac_0	Ac_1	X	Glc_1
1	0.08	8.72017909380973	0.164386800885022	0.07904	13.8064862685101
2	0.83	8.40481287328957	0.45117958697562	0.10678	13.2692452638337
3	1.33	8.26685559932224	0.858036352530163	0.1425	13.2085824501727
4	1.83	7.98365043222931	1.29641918233159	0.19988	11.8221501732195
5	2.33	7.62415405087869	1.77856783969263	0.27246	11.5518806687884
6	2.83	7.0749375515928	2.59145578842311	0.3914	10.1095834794329
7	3.33	6.58400336251224	2.97890705838438	0.5282	8.99526909192378
8	3.83	5.88897526774848	3.73607084560259	0.7106	6.93915325147044
9	4.17	5.37088054217008	4.32014071770823	0.779	5.19623305449033
10	4.5	4.76327450476024	4.79550207404685	0.9386	3.557237291417
11	4.83	4.29168298393051	5.6615452432796	1.1096	0.444963885214762
