# Supplementary material for: Acetate fluxes in Escherichia coli are determined by the thermodynamic control of the Pta-AckA pathway
Source: Sci Rep. 2017 Feb 10;7:42135. doi: 10.1038/srep42135 (PMC5301487; doi:10.1038/srep42135)
Supplement: Supplementary Information [file srep42135-s2.zip › Supplementary_Data/13C_flux_calculation/src/Acetate.fc]

#define acetate_fc acetate.f
c file acetate_fc
c 2013-06-19 millard@insa-toulouse.fr
c Copyright 2013, INRA
c License: GPL v2

#define Glc_0 y(1)
#define Glc_1 y(2)
#define AcCoA_0 y(3)
#define AcCoA_1 y(4)
#define Ac_0 y(5)
#define Ac_1 y(6)
#define X y(7)
      subroutine initmod(odeparms)
       external odeparms
       double precision parms(6)
       common /myparms/parms
       call odeparms(6, parms)
       return
      end
      subroutine derivs (neq, t, y, ydot, yout, ip)
       double precision t, y, ydot, qs, v0, v1, v3, v4, mu
       double precision a0,a1,a2,a3,a4,a5,a6,a7,a8,a9,a10
       double precision a11,a12,a13,a14,a15,a16,v2b
      integer neq, ip(*)
       dimension y(7), ydot(7), yout(*)
       common /myparms/ qs, v0, v1, v3, v4, mu
       v2b=(2*v1*qs+v4-v3)*X-mu*(AcCoA_0+AcCoA_1)
       a0=(qs*v0)*Glc_0/(Glc_0+Glc_1)*X
       a2=(qs*v0)*Glc_1/(Glc_0+Glc_1)*X
       a1=(qs*v1)*Glc_0/(Glc_0+Glc_1)*X
       a3=(qs*v1)*Glc_1/(Glc_0+Glc_1)*X
       a4=v3*AcCoA_0/(AcCoA_0+AcCoA_1)*X
       a5=v2b*AcCoA_0/(AcCoA_0+AcCoA_1)
       a6=v4*Ac_0/(Ac_0+Ac_1)*X
       a7=qs*2*v1*Glc_0/(Glc_0+Glc_1)*X
       a8=v3*AcCoA_1/(AcCoA_0+AcCoA_1)*X
       a9=v2b*AcCoA_1/(AcCoA_0+AcCoA_1)
       a10=v4*Ac_1/(Ac_0+Ac_1)*X
       a11=qs*2*v1*Glc_1/(Glc_0+Glc_1)*X
       a12=v3*AcCoA_0/(AcCoA_0+AcCoA_1)*X
       a13=v4*Ac_0/(Ac_0+Ac_1)*X
       a14=v3*AcCoA_1/(AcCoA_0+AcCoA_1)*X
       a15=v4*Ac_1/(Ac_0+Ac_1)*X
       a16=X*mu
       ydot(1)=-a0-a1
       ydot(2)=-a2-a3
       ydot(3)=-a4-a5+a6+a7
       ydot(4)=-a8-a9+a10+a11
       ydot(5)=a12-a13
       ydot(6)=a14-a15
       ydot(7)=a16
       return
      end
c end of file acetate_fc
