# Supplementary material for: Acetate fluxes in Escherichia coli are determined by the thermodynamic control of the Pta-AckA pathway
Source: Sci Rep. 2017 Feb 10;7:42135. doi: 10.1038/srep42135 (PMC5301487; doi:10.1038/srep42135)
Supplement: Supplementary Information [file srep42135-s2.zip › Supplementary_Data/13C_flux_calculation/tools_ssg.R]

# map values on color table for plot
val2col = function(val, col=rainbow(16,start=0,end=4/6)) {
# creates vectors of length=NROW(val) translating val to colors
# min_val is mapped to col[1] and
# max_val is mapped to col[maxcol]
# default 16 colors min in red, max in blue
   val.min = min(val)
   val.max = max(val)
   nval = NROW(val)
   ncol = NROW(col)
   res = rep("", nval)
   for (i in 1:nval) {
      res[i] = col[1+floor(ncol*(val[i]-val.min)/(1.001*(val.max-val.min)))]
   }
   res
}
norm2<-function(v) crossprod(as.numeric(v))[1]
norm<-function(v) {
   sqrt(norm2(v))
}
cnorm2=function(v) {
   Re(sum(Adj(v)%*%(v)))
}
house<-function(v,x,st=1) {
   # apply housholder transform defined by v to x or
   # to a part of x starting from st
   n=NROW(x)
   x=as.matrix(x,n)
   m=NCOL(x)
   if (st>n) {
      # hmm, do nothing
      return(x)
   }
   v=c(v,rep(0,n-st+1-NROW(v)))
   for (j in 1:m) {
      x[st:n,j]=x[st:n,j]-2*v*(v%*%x[st:n,j])
   }
   x
}
#pos=function(x) 0.5*(x+abs(x))
pos=function(x) {x[x<0]=0.; return(x)}
neg=function(x) {x[x>0]=0.; return(-x)}
spick_det=function(sp, npick, lag=5) {
   # singulet pick detection in a nmr spectrum
   # returns a param array suitable for deconvolution
   n=length(sp)
   cs=exp_smooth(cumsum(sp))
   di=diff(cs, 3, lag=lag)
   o=order(di)+30
   param=c(0., 0., 0.0001); # sigma and lambda detected later, gauss fraction set very small
   for (i in 1:npick) {
      # next greatest pick
      param=c(param, o[1]); # add position of the pick
      # detect half height pick support
      maxp=sp[o[1]]
      il=o[1]:max(o[1]-10*lag,1)
      lpos=which(sp[il]<=0.5*maxp)[1]
      ir=o[1]:min(o[1]+10*lag,n)
      rpos=which(sp[ir]<=0.5*maxp)[1]
      hw=0.5*(rpos+lpos)
      amp=pi*hw*maxp
      param=c(param, amp); # add amplitude of the pick
      # cancel 4*hw from o
      il=max(o[1]-2*hw,1)
      ir=min(o[1]+2*hw,n)
      o=o[!(o %in% il:ir)]
   }
   param[1] = param[2] = hw
}
exp_smooth=function(y, lambda=1./3.) {
   # smooth by convolution with normfactor*exp(-lambda*|x|)
   # lambda is in [0;1]
   # 0 => very smoothed (constant=leftmost value, not normalized)
   # 1 => no smooth at all
   n=NROW(y)
   ys=y
   l1=(1.-lambda)
   # forward march
   for (i in 2:n) {
      ys[i]=lambda*ys[i]+l1*ys[i-1]
   }
   # backward march
   for (i in (n-1):1) {
      ys[i]=lambda*ys[i]+l1*ys[i+1]
   }
   return(ys)
}
bf2mtx=function(cnct, dims, ty="int") {
   # read a block structured file (like 2rr of topspin)
   # cnct is a connection
   # dims is a vector of dimensions of size 4
   # dims[1] is for index moving fastest
   d=array(readBin(cnct, "int", prod(dims)), dims)
   dc=matrix(d, dims[1]*dims[3], dims[2]*dims[4])
   # repack in contigous way
   if (dims[3]==1 && dims[4]==1) {
      return(dc)
   }
   for (i4 in 1:dims[4]) {
      for (i2 in 1:dims[2]) {
         dc[,i2+(i4-1)*dims[2]]=d[,i2,,i4]
      }
   }
   return(dc)
}
proc2dims=function(dirn) {
   # in dirname dirn get procs and proc2s files, extract
   # "xdim", "si" params and transform them in dims vector
   # describing the block structure of the data
   # dims[1] is moving fastest
   fn=c("procs", "proc2s")
   xdim=1:2; # place holder
   si=1:2; # place holder
   for (i in 1:2) {
      f=file.path(dirn, fn[i])
      data=as.matrix(read.table(f, comment.char="", fill=TRUE))
      ir=which(data[,1]=="##$XDIM=")
      xdim[i]=as.integer(data[ir,2])
      ir=which(data[,1]=="##$SI=")
      si[i]=as.integer(data[ir,2])
   }
   return(c(xdim, floor(si/xdim)))
}
terre3d=function(z3, ...) {
   library(rgl)
   x=1:nrow(z3)
   y=1:ncol(z3)
   zlim <- range(z3)
   fact=max(x,y)/(zlim[2]-zlim[1])/2
   zlen=16
   colorlut=terrain.colors(zlen)
   col=colorlut[round((z3-zlim[1])/(zlim[2]-zlim[1])*(zlen-1)) + 1 ]
   surface3d(x, y, fact*z3, color=col, back="lines", ...)
}
qcut=function(x, qntl=0.5, val=0) {
   # quantile cut to val of x columns
   # v[v<=quantile(v,qntl)]=val
   x=as.matrix(x, nrow=NROW(x))
   return(apply(x,2,function(v){v[v<=quantile(v,qntl)]=val; return(v)}))
}
cmpcut=function(x, lag=round(0.5*NROW(x)), val=0, app=2) {
   # compact cut to val of x columns (app=2) or rows (app=1)
   # start=which.max(diff(cumsum(v),lag=lag))
   # v[1:start,(start+lag):end]=val
   # NB: the support of non cut values is equal lag+1
   x=as.matrix(x, nrow=NROW(x))
   x=apply(x,app,function(v){n=NROW(v); if (lag>=n) { s=1; } else { s=which.max(diff(cumsum(v),lag=lag)); }; if (s > 1) { v[1:(s-1)]=val; }; if ((s+lag) < n) { v[(s+lag+1):n]=val; }; return(v)})
   if (app==1) {
      x=t(x)
   }
   x[x<val]=val
   return(x)
}
smooth025=function(v, repet=1) {
   # smooth by convolution with 0.25;0.5;0.25
   # NB: the returned vector is two points shorter than initial one
   # (one point out from each end)
   v=as.vector(v)
   n=NROW(v)
#cat("n=", n, "\n", sep="")
   if (n<3 || repet < 1) {
      # the vector is too short or no smoothing is asked
      # send it back as is
      return(v)
   }
   v=v[1:(n-1)]+v[2:n]
   v=0.25*(v[1:(n-2)]+v[2:(n-1)])
   if (repet<=1) {
      return(v)
   } else {
      return(smooth025(v, repet-1))
   }
}
smooth725=function(v, repet=1) {
   # smooth by convolution with 0.25;0.5;0.25
   # NB: the returned vector have the same length as original one.
   # Extream points have weights 0.75, 0.25 on left and 0.25;0.75 on right
   v=as.vector(v)
   n=NROW(v)
#cat("n=", n, "\n", sep="")
   if (n<2 || repet < 1) {
      # the vector is too short or no smoothing is asked
      # send it back as is
      return(v)
   }
   # extend v beyond interval and NA gaps
   # indexes of valid value having NA on its left
   nal=c(0, which(is.na(head(v,-1)) & !is.na(v[-1])))+1
   # indexes of valid value having NA on its right
   nar=c(which(is.na(v[-1]) & !is.na(head(v,-1))), n)
   ve=c(NA, v, NA)
   ve[nal]=v[nal]
   ve[nar+2]=v[nar]
   ve=head(ve,-1)+ve[-1]
   ve=0.25*(head(ve,-1)+ve[-1])
   if (repet<=1) {
      return(ve)
   } else {
      return(smooth725(ve, repet-1))
   }
}
smdec=function(v) {
   # smooth by convolution with 0.25;0.5;0.25 and decimate
   # by taking every second point
   n=NROW(v)
#cat("n=", n, "\n", sep="")
   if (n<3) {
      # the vector is too short
      # send it back as is
      return(v)
   }
#cat("n2=", n, "\n", sep="")
   return(smooth025(v)[seq(1,n-2,2)])
}

smdec2d=function(z) {
   z1=apply(z,2,smdec)
   return(t(apply(z1,1,smdec)))
}

coarse_n=function(v, nsc=ceiling(log2(length(v))), f=smdec) {
   # return a list of scaled down vectors
   # first list element is original vector
   # second one is scaled down once and so on.
   # If all scales down are possible
   # then the list will have nsc+1 items
   # otherwise the last item is the vector
   # which could not be scaled down by lack of elements
   # f is a function used to passe from fine
   # to coarse level (smdec by default)
   res=list(v)
   if (nsc <= 0) {
      return(res)
   }
   for (i in 1:nsc) {
      sc=f(res[[i]])
      if (NROW(sc)==NROW(res[[i]]) || (NCOL(res[[i]]) > 1 && (NCOL(sc)==NCOL(res[[i]])))) {
         # no more possible scale down
         return(res)
      }
      res=append(res, list(sc))
   }
}

refine=function(vc,nf) {
   # refine the coarse vector vc to the size nf.
   # This is inverse of the coarsening (smooth+decimation) operation
   # refinement is done by linear interpolation.
   nc=NROW(vc)
   if (nf < 2*nc+1) {
      # bad coherence between vector lengths
      # do nothing
      return(vc)
   }
   vf=rep(0., nf)
   dvc=0.5*diff(c(0., vc, 0.))
   i2=seq(2,nf-1,by=2)
   # inject coarse values on even nodes
   vf[i2]=vc
   # interpolate on odd nodes
   vf[i2-1]=vc-dvc[1:nc]
   # interpolate at the right end
   vf[i2[nc]+1]=vc[nc]+dvc[nc+1]
   if (i2[nc]!=nf-1) {
      # very far right end is just put to zero
      vf[nf]=0.
   }
   return(vf)
}

refine2x1d=function(zc,nf1,nf2) {
   # return refined zc to n1 x n2 field
   zf=matrix(0, nf1, nf2)
   nc1=nrow(zc)
   nc2=ncol(zc)
   for (i2 in 1:nc2) {
      # refine along the columns
      zf[,i2]=refine(zc[,i2], nf1)
   }
   for (i1 in 1:nf1) {
      # refine along the rows
      zf[i1,]=refine(zf[i1,1:nc2], nf2)
   }
   return(zf)
}

ipeaks=function(y, decreasing=TRUE) {
   # return a vector of indexes correponding to peaks in a vector y
   # By default, the peaks are sorted in decreasing order.
   # The peaks are searched only in the form /\ (mountain) and not in /-\ (plato)
   d=sign(diff(y))
   # make the same length as y (linear extrapolation)
   d=c(1,d,-1); # doute benefice on the ends
   d=diff(d)
   ip=which(d==-2)
   o=order(y[ip], decreasing=decreasing)
   return(ip[o])
}
peak_tv=function(y, ip) {
   # y is data vector, ip are indexes of peaks
   # total variation of a peak=2*y-yleft-yright where yleft
   # and yright are closest valley's bottoms on left and right from peak
   # return tv vector of the same length as ip and in the same order
   # than peaks
   # cf. ivalleys() and ihhw_peak()
   o=order(ip)
   n=length(y)
   ipb=c(1, ip[o], n)
   np=length(ip)
   yl=apply(t(1:np), 2, function(i) {max(y[ipb[i+1]]-y[ipb[i]:ipb[i+1]], na.rm=T)})
   yr=apply(t(1+(1:np)), 2, function(i) {max(y[ipb[i]]-y[ipb[i]:ipb[i+1]], na.rm=T)})
   tv=1:np
   tv[o]=yr+yl
   return(tv)
}
ivalleys=function(y, ip) {
   # y is data vector, ip are indexes of peaks
   # return indexes of deepest points between peaks and index limits
   o=order(ip)
   n=length(y)
   ipb=c(1, ip[o], n)
   np=length(ip)
   il=ir=numeric(np)
   il[o]=ipb[1:np]-1+apply(t(1:np), 2, function(i) {which.max(y[ipb[i+1]]-y[ipb[i]:ipb[i+1]])})
   ir[o]=ipb[1+(1:np)]-1+apply(t(1+(1:np)), 2, function(i) {which.max(y[ipb[i]]-y[ipb[i]:ipb[i+1]])})
   return(cbind(left=il, center=ip, right=ir))
}
ihhw_peak=function(y, ip) {
   # y is data vector, ip are indexes of peaks
   # return indexes of half-height width or deepest points between
   # peaks and index limits whichever exists first.
   o=order(ip)
   n=length(y)
   ipb=c(1, ip[o], n)
   np=length(ip)
   il=ir=numeric(np)
   il[o]=ipb[1:np]-1+apply(t(1:np), 2, function(i) {v=y[ipb[i]:ipb[i+1]]; which.last(y[ipb[i+1]]/2.>=v | v==min(v, na.rm=T))})
   ir[o]=ipb[1+(1:np)]-1+apply(t(1+(1:np)), 2, function(i) {v=y[ipb[i]:ipb[i+1]]; which.first(y[ipb[i]]/2.>=v | v==min(v, na.rm=T))})
   return(cbind(left=il, center=ip, right=ir))
}
ipeaks2d=function(y, decreasing=TRUE) {
   # return a matrix n*2 who's rows are composed of
   # indexe couples correponding to peaks in a matrix y
   # By default, the peaks are sorted in decreasing order.
   # The peaks are searched only in the form /\ (2d mountain in x,y direction)
   # and not in /-\ (plato) form.
   # The matrix y is prolongated by 0-order approximation
   n=dim(y)
   # make the same length as y (const extrapolation)
   d1=diff(sign(diff(rbind(y[1,],y,y[n[1],]))))
   d2=t(diff(sign(diff(rbind(y[,1],t(y),y[,n[2]])))))
   i=d1*d2==4
   o=order(y[i], decreasing=decreasing)
   return(matrix(which(i, arr.ind=T)[o,], length(o)))
}
ipeak_close=function(d, iref, thre=0.5, repet=0, ip=ipeaks(smooth025(d-min(d),repet))) {
   # among all peaks in d chose one whose index
   # is closest to iref and whose height is above
   # thre*highest peak
   n=length(d)
   # shift d to make it positive then smooth
   d=smooth025(d-min(d),repet)
   # keep only peaks who's tv is above threshold*highest_tv
   tv=peak_tv(d, ip)
   ip=ip[tv>=thre*tv[1]]+repet
   irt=ip[which.min(abs(ip-iref))]
   return(irt)
}
lorentz=function(w,w0=0,lambda=1) {
   l=1./lambda
   w=l*(w-w0)
   res=l/(pi*(w**2+1.))
   return(res)
   # (w-w0) at half height = lambda
}

discr_lorentz=function(w,w0=0,lambda=1) {
   # discreet approximation of lorentz function
   # w must be a vector of midpoints on which the
   # mean lorentz values are calculated
   l=1./lambda
   w=l*(w-w0)
   n=NROW(w)
   if (n<2) {
      stop("discr_lorentz: vector dimension is too low")
   }
   w=0.5*c(3*w[1]-w[2],w[1:(n-1)]+w[2:n],3*w[n]-w[n-1])
   return(diff(atan(w))/diff(w)/pi)
}

solve_toeplitz=function(Toe,y) {
   # solves toeplitz system Toe%*%x=y
   # Toe is a list with fileds d, col, row
   # defining a toeplitz matrix (n+1)x(n+1) where n=length(col)
   # The Levison-Durbin algorithm is used.
   # x is returned
   col=Toe$col
   ns=length(col)
   d=Toe$d
   row=Toe$row
   x=f=b=rep(0., ns+1)
   f[1]=b[1]=1./d
   x[1]=y[1]*b[1]
   for (i in 1:ns) {
      ii=1:i
      ii1=c(ii,i+1)
      eb=row[ii]%*%b[ii]
      ef=rev(col[ii])%*%f[ii]
      ex=rev(col[ii])%*%x[ii]
      deti=1./(1.-ef*eb)
      ft=deti*f[ii1]
      bt=deti*c(0.,b[ii])
      f[ii1]=ft-ef*bt
      b[ii1]=bt-eb*ft
      x[ii1]=x[ii1]+(y[i+1]-ex)*b[ii1]
   }
   return(x)
}

cqr_gs=function(a, tol=1.e-10) {
   # QR decomposition of a (complex) matrix a by Gram-Schmidt algorithm
   # without pivoting
   # NB. For some matrices it can be numerically unstable.
   # Q is normal and orthogonal Q* %*% Q=diag(1)
   # dim(a) = c(n,p), n>=p
   # dim(Q) = c(n,p1) with p1 < p if a is rank deficient
   # dim(R) = c(p1,p)
   # rank(a) = p1
   a=as.matrix(a)
   n=dim(a)[1]
   p=dim(a)[2]
   p1=p
   Q=matrix(0, n, p)
   R=matrix(0, p, p)
   aux=rep(0, p)
   for (ic in 1:p) {
      u=Adj(a[,ic])
      if (ic > 1) {
         icm1=min(ic-1,p1)
         #r=Adj(u%*%Q[,1:icm1])
         # reorthogonalisation
         r=rep(0,icm1)
         for (icc in 1:icm1) {
            r[icc]=Adj(u%*%Q[,icc])
            u=u-Adj(r[icc]*Q[,icc])
         }
         #prj=Q[,1:icm1]%*%r
         #u=u-Adj(prj)
         R[1:icm1,ic]=r
      }
      nrm=as.vector(sqrt(Mod(u%*%Adj(u))))
      if (p1==p && Mod(nrm)<=tol) {
         # rank deficient
         p1=ic-1
      }
      if (Mod(nrm)>tol) {
         u=u/nrm
         R[ic,ic]=u%*%a[,ic]
         Q[,ic]=Adj(u)
      }
      aux[ic]=nrm
   }
   return(list(Q=Q[,1:p1], R=R[1:p1,], rank=p1, nrm=aux))
}
cqr_gs.solve=function(cqr, b) {
   # solve cqr*x=b where cqr is a qr decomposition of some rectangular
   # complex matrix
   
   # QR*x=b => R*x=Adj(Q)*b => x=inv(R)*Adj(Q)*b
   if (!is.list(cqr)) {
      cqr=cqr_gs(cqr)
   }
   b=as.matrix(b)
   n=dim(b)[1]
   nb=dim(b)[2]
   b=Adj(Adj(b)%*%cqr$Q)
   p1=cqr$rank
   R=as.matrix(cqr$R)
   p=dim(R)[2]
   x=matrix(0., p, nb)
   for (ir in p1:1) {
      if (ir < p) {
         b[1:ir,]=b[1:ir,]-R[1:ir,ir+1]%o%x[ir+1,]
      }
      x[ir,]=b[ir,]/R[ir,ir]
   }
   return(x)
}
vander=function(x, nc=length(x)) {
   # construct vandermonde matrix
   nr=length(x)
   v=matrix(0, nr, nc)
   v[,1]=rep(1., nr)
   if (nc < 2) {
      return(v)
   }
   for (j in 2:nc) {
      v[,j]=v[,j-1]*x
   }
   return(v)
}
Adj=function(m) {
   # adjoint matrix (Conj + transp)
   return(Conj(t(m)))
}
solve_vander_t=function(v, b) {
   # solve transpose of square vandermonde
   # system (ones are on the first row) t(V(v))*x=b
   # defined by a vector v and rhs b.
   # b might be a matrix of multiple rhs.
   # algorithm of Bjork
   n=length(v)
   if (n==1) {
      return(b)
   }
   nm1=n-1
   b=as.matrix(b)
   for (k in 1:nm1) {
      for (i in n:(k+1)) {
         b[i,]=b[i,]-v[k]*b[i-1,]
      }
   }
   for (k in nm1:1) {
      for (i in (k+1):n) {
         b[i,]=b[i,]/(v[i]-v[i-k])
      }
      for (i in k:nm1) {
         b[i,]=b[i,]-b[i+1,]
      }
   }
   return(b)
}
gsum=function(z,n) {
   # calculate the sum of geometric series
   # 1+z+z^2+...+z^(n-1) (n terms)
   if (z==1) {
      return(n)
   }
   return((1-z^n)/(1-z))
}
eval_formula=function(f, l) {
   # evaluate an expression of rhs for formula f with values from a list l
   f=as.formula(f)
   return(with(l, eval(f[[length(f)]])))
}
# robust estimators
# weighted estimators are used
# weights are calculated with biquadratique function 1/(1+x^2)^2
biquadw=function(v, center=median(v), scale=mad(v,center=center,constant=3)){
   scale=max(scale, max(abs(v-center))/length(v), 1.e-14) # avoid div by 0
   v=(v-center)/scale
   v=1+v*v
   1./(v*v)
}
sigmaw=function(v, center=median(v), scale=mad(v,center)) {
   # weight function in sigmoid form. The sigmoid is obtained with pnorm()
   v=abs(v-center)/scale
   pnorm(2*(v-2.), lower.tail=F)
}
rcov=function(m,...){
   # robust estimation of covariance matrix (covariance of columns)
   m=matrix(m,NROW(m))
   wt=apply(m,2,biquadw);	# weight per element
   wt=apply(wt,1,prod)**(1/NCOL(m));	# weight per row (individum)
   wt=wt/sum(wt)
   cov.wt(m,wt)
}
rz.pval.mono=function(x,...){
   # consider x as gausian sample, estimate its mean and sdev in robust way
   # and return p-values mono-tail.
   wt=biquadw(x,...)
   wt=wt/sum(wt)
   par=cov.wt(matrix(x, NROW(x)),wt)
   pnorm((x-par$center)/sqrt(par$cov), lower.tail=FALSE)
}
rz.pval.bi=function(x, fweight=sigmaw, ...){
   # consider x as gausian sample, estimate its mean and sdev in robust way
   # and return p-values bi-tail.
   wt=fweight(x,...)
   wt=wt/sum(wt)
   par=cov.wt(matrix(x, NROW(x)),wt)
   sd=sqrt(par$cov)
   res=pnorm(abs(x-par$center)/sd, lower.tail=FALSE)*2
   attr(res, "robust_mean") = par$center
   attr(res, "robust_sd") = sd
   attr(res, "wt") = par$wt
   return(res)
}
z.pval.mono=function(x,...){
   # consider x as gausian sample, estimate its mean and sdev
   # and return p-values mono-tail.
   pnorm((x-mean(x))/sd(x), lower.tail=FALSE)
}
rmean_sd=function(x,...) {
   # estimate mean and sd in robust way
   wt=biquadw(x,...)
   wt=wt/sum(wt)
   p=cov.wt(matrix(x, NROW(x)),wt)
   return(list(m=p$center, sd=sqrt(p$cov)))
}
join=function(sep, v,...) {
   # convert elements of vector v (and all following arguments)
   # in strings and join them using sep as separator.
   return(paste(c(v,...), sep="", collapse=sep))
}
qr_ceq=function(a, b, ceq=NULL, deq=NULL) {
   # solve least square linear system ax=b with equality constrainsts cx=d
   # method: null space base is used to reduce the dimension
   # of original system x=n*y+x_p where x_p is particular solution
   # for cx_p=d
   if (is.null(ceq) || is.null(deq)) {
      # plain qr problem
      return(qr.solve(a, b))
   }
   #library(MASS)
   ns=Null(t(ceq))
   # particular solution of constraints
   x_p=qr.solve(ceq, deq)

   # reduced least square problem
   ar=a%*%ns
   br=b-a%*%x_p
   y=qr.solve(ar, br)
   xr=ns%*%y+x_p
   return(xr)
}
int2bit=function(i, len=32, onech="1", zch="0") {
   # return a string with a bit mask of an integer i
   # Needs bitops package
   mask=bitShiftL(1,(len-1):0)
   paste(ifelse(bitAnd(i, mask)>0, onech, zch), sep="", collapse="")
}
str2ind=function(qry, ref) {
   # find indexes of strings from qry in ref string vector
   # It can be usefull for retriving row/column indexes
   # from row/column names for a given set of names
   # return integer vector of indexes (NA if an entry is not in ref)
   return(apply(as.matrix(qry), 1, function(s)which(ref==s)[1]))
}
which.first=function(lv) {
   # return the first index of logical lv vector
   # which is true
   return(head(which(lv),1))
}
which.last=function(lv) {
   # return the last index of logical lv vector
   # which is true
   return(tail(which(lv),1))
}
which.contrib=function(v, thre=0.95) {
   # return the indexes of v who's cumulated sum of squares is
   # over norm2(v)*thre
   v2=v*v
   o=order(v2, decreasing=T)
   cs=cumsum(v2[o])
   i=o[which(cs<=tail(cs,1)*thre)]
   if (length(i)==0) {
      return(head(o,1))
   } else {
      return(i)
   }
}

# custom operators
`%dot%`<-function(a,b)tcrossprod(a,t(b)) # a%dot%b===a%*%b sometimes more efficient than plain %*%
# you might want to set
#`%*%`<-`%dot%` # use rm(`%*%`) to turn back to the classic %*%
# test it for performance before any use in roduction

`%tmm%`<-function(a,b)crossprod(a,b) # a%tmm%b===t(a)%*%b
`%mmt%`<-function(a,b)tcrossprod(a,b) # a%mmt%b===a%*%t(b)
`%mrv%`<-function(m, v) {
   # multiply each row of m by a vector v term by term
   # length(v) must be = ncol(m)
   mdim=dim(m)
   res=as.numeric(m)*rep(as.numeric(v), each=mdim[1])
   dim(res)=mdim
   return(res)
}
`%rep%`<-function(v, n) {
   # repeat vector v n times
   rep.int(v, n)
}
`%s+%`<-function(s1, s2) {
   # concatenate two strings by paste()
   paste(s1, s2, sep="")
}
`%s*%`<-function(s, n) {
   # repeat string s n times by paste() with collapse
   paste(rep(s, n), collapse="")
}

Heaviside=function(x) {
   return(0.5+0.5*sign(x))
}

Nulla=function (M, nullrank=0, rcond=1.e10) {
    # use Lapack for null space basis
    # derived from MASS::Null
    tmp <- qr(M, LAPACK=T)
    d=abs(diag(tmp$qr))
    n=length(d)
    if (d[1]==0.) {
       tmp$rank = 0
    } else {
       tmp$rank = min(sum(d/d[1] >= 1./rcond), n-nullrank)
    }
    set <- if (tmp$rank == 0L) 
        1L:ncol(M)
    else -(1L:tmp$rank)
    qr.Q(tmp, complete = TRUE)[, set, drop = FALSE]
}
jordan=function(a, rcond=1.e10) {
   # similar to eigen()
   # additional field is $jordan
   # which is a list of index vectors.
   # each list item has indices of corresponding
   # eigen values and vectors for block of order > 1
   # potential for optimization:
   #  - work on projections to eigen spaces
   #  - alam**nj by binary mutiplication
   
   # 2012-04-20 sokol
   
   a=as.matrix(a)
   n=nrow(a)
   stopifnot(n==ncol(a))
   if (n==1) {
      return(list(values=c(a), vectors=c(1.), jordan=list()))
   }
   tol=1./rcond
   i=1:n
   ea=eigen(a)
   u=ea$vectors
   if (typeof(u)=="complex") {
      cu=Conj(u)%tmm%u
   } else {
      cu=crossprod(u)
   }
   # overdiagonal correlation==1 indicates jordan bloc of order > 1
   dve=which(abs(abs(cu[cbind(i[-n], i[-n]+1)])-1.)<=tol)
   if (length(dve)==0) {
      jordan=list()
   } else if (length(dve)==1) {
      jordan=list(c(dve, dve+1))
   } else {
      # left end of each 0s interval (previous index if further than 1)
      dd=diff(dve)
      le=c(dve[1], dve[1+which(dd!=1)])
      ri=c(dve[which(dd!=1)],tail(dve,1))
      jordan=lapply(1:length(le), function(i) le[i]:(ri[i]+1))
   }
   ea$jordan=jordan
   # get basis vectors for each block
   lapply(jordan, function(v) {
      alam=a-diag(ea$values[v[1]], n)
      # calculate u_j as alam%*%u_(j-1)
      lapply(tail(v, -1), function(i) {
         #cat("i=", i, "\n")
         ev=lsi_ln(alam, ea$vectors[,i-1])
         ea$vectors[,i] <<- ev #/sqrt(norm2(ev))
         return(NULL)
      })
   })
   return(ea)
}
bjord=function(val, jordan=list()) {
   # prepare jordan form with vector val on diagonal and 1 on over diagonal
   # where appropriate (indicated by list in jordan, cf jordan())
   res=diag(val, length(val))
   if (length(jordan) == 0) {
      return(res)
   }
   lapply(jordan, function(v) {
      nj=length(v)
      i=head(v, nj-1)
      res[cbind(i, i+1)] <<- 1.
      return(NULL)
   })
   return(res)
}
expjord=function(values, jordan, t) {
   # calculate exponential of jordan form exp(J*t)
   # optionally multiplyed by a vector x.
   # given by diagonal vector values and
   # list of blocks jordan.
   # time moments are in the vector t.
   
   # return a three dimensional array, first two dimensions
   # are for blocks and the third for time t.
   # 2012/04/21 sokol
   
   n=length(values)
   nt=length(t)
   # get maximal size of jordan block
   if (length(jordan) > 0) {
      maxj=max(vapply(jordan, length, 1.))
      mj1=maxj-1
      # prepare polynoms of t: t, t**2/2, ...
      polyt=outer(1./(1:mj1), t, "*")
      polyt[]=vapply(1:nt, function(iti) cumprod(polyt[,iti]), polyt[,1])
      # build upper (nilpotent) part of exp(J)
      nil=diag(1., maxj)
      iup=rev(which(row(nil)<col(nil)))
   } else {
      maxj=0
   }
   
   # run through time moments
   res=vapply(1:nt, function(iti) {
      if (maxj > 0) {
         # finish building the nil block
         nil[iup] <<- unlist(lapply(mj1:1, function(i) polyt[1:i,iti]))
      }
      # finish jordan exp
      expj=diag(exp(values*t[iti]), n)
      lapply(jordan, function(v) {
         nv=length(v)
         i1=1:(nv-1)
         expj[v[-n],v[-1]] <<- expj[v[1],v[1]]*nil[i1,i1+1]
         return(NULL)
      })
      return(c(expj))
   }, rep(values[1], n*n))
   return(array(res, dim=c(n, n, nt)))
}
expmj=function(a, t=1., x=NULL) {
   # calculate a series of exp(a*t) for multiple t
   # by using jordan canonical form
   # Optionally exp(a*t) is multiplied by a vector x.
   # Return a 3d array if x==NULL or a matrix
   # where each column correspond to a time moment t: exp(a*t)*x
   # 2012/04/22 sokol
   
   nt=length(t)
   aj=jordan(a)
   u=aj$vectors
   ej=expjord(aj$values, aj$jordan, t)
   if (is.null(x)) {
      uinv=solve(u)
      res=vapply(1:nt, function(iti) {
         c(u%*%ej[,,iti]%*%uinv)
      }, c(ej[,,1]))
   } else {
      ux=solve(u, x)
      res=vapply(1:nt, function(iti) {
         c(u%*%(ej[,,iti]%*%ux))
      }, x)
   }
   if (nt==1) {
      res=matrix(res, nrow=nrow(a))
   } else {
      res=array(res, dim=dim(ej))
   }
   return(res)
}
cubic=function(x, x1, x2, y1, y2, k1, k2) {
   # return a matrix of cubic curves, time runs along columns
   t=(x-x1)/(x2-x1)
   a=k1*(x2-x1)-(y2-y1)
   b=-k2*(x2-x1)+(y2-y1)
   q=(1-t)%o%y1 + t%o%y2 + (t*(1.-t))*((1.-t)%o%a + t%o%b)
   return(q)
}
powmx=function(a, pow, x=NULL) {
   # power square matrix a**pow optionnaly multiplyed by a vector x
   # pow is rounded to an integer.
   # due to a binary decomposition of n, it can be less multiplications
   # than n.
    if (!is.null(x)) {
       ans=x
    } else {
       ans="identity"
    }
    pow=round(pow)
    if (pow==0) {
       if (ans[1]=="identity") {
          return(diag(nrow(a)))
       }
       return(ans)
    } else if (pow < 0) {
       a=solve(a)
       pow=-pow
    }
    mmcount=0
    while (pow > 0) {
        if (pow%%2) {
           if (ans[1]=="identity") {
              ans=a
           } else {
              ans=a%*%ans
              mmcount=mmcount+1
           }
        }
        pow=pow%/%2
        if (pow > 0) {
           a=a%*%a
           mmcount=mmcount+1
        }
    }
    #cat("mmcount=", mmcount, "\n", sep="")
    return(ans)
}
is.diff=function(v1, v2, tol=1.e-7) {
   # test if two numerical vectors of the same length (not checked here)
   # are different. NA are silently omitted.
   # return TRUE if max(abs(v1-v2)) > tol
   # If any of v1 or v2 is NULL, TRUE is returned
   if (is.null(v1) || is.null(v2)) {
      return(TRUE)
   }
   return(max(abs(v1-v2), na.rm=T) > tol)
}
iseq=function(n) {
   # positive sequence of integer numbers 1:n
   # if n=0 then integer(0) is returned
   seq.int(from=1, to=n, length=n)
}
erf=function(x) 2*pnorm(x*sqrt(2))-1
erfc=function(x) 1.-erf(x)

`%stw%`=function(a, b) {
   # check if the string(s) a starts with the string(s) b
   substr(a, 1, nchar(b))==b
}
