# Supplementary material for: Acetate fluxes in Escherichia coli are determined by the thermodynamic control of the Pta-AckA pathway
Source: Sci Rep. 2017 Feb 10;7:42135. doi: 10.1038/srep42135 (PMC5301487; doi:10.1038/srep42135)
Supplement: Supplementary Information [file srep42135-s2.zip › Supplementary_Data/Pta-AckA_modeling/all_replicates.txt]

Culture	�	sd_�	qs	sd_qs	P	sd_P	qp	sd_qp
1	0.521128511	0.001793104	8.654860167	0.337812425	0.451964624	0.262318006	1.516999356	0.316118066
2	0.611148842625582	0.00204807928657914	8.36127542981722	0.38531328268303	1.11600286648471	0.281361538208953	1.26845123082679	0.388752117258161
3	0.613161998174498	0.00219396182484705	7.98010111285252	0.373770045721031	2.04718732931708	0.289527601555302	0.775821380507016	0.40715278851436
4	0.502533817	0.001709207	9.236935826	0.356787032	2.86252145	0.302351163	0.678877137	0.33357638
6	0.496290415	0.001846205	8.274418986	0.334672954	5.285907977	0.327705513	0.017366464	0.37333751
8	0.488201506	0.001757403	7.560431219	0.317509322	9.106164204	0.330782201	-0.991478151	0.347029894
20	0.547635665	0.001821375	7.339194455	0.288025925	16.67476528	0.277259011	-1.286687213	0.280501612
9	0.499830448	0.001025702	5.775312502	0.16053276	16.76626787	0.233956798	-2.078474994	0.195031303
10	0.474554197	0.001940912	6.423391263	0.375934255	17.00218707	0.31883929	-1.530841439	0.376252463
12	0.425356578	0.001204707	5.1544758	0.293148172	30.8667961	0.300578057	-1.525342269	0.226182385
13	0.377534684	0.001999188	3.938631573	0.359225607	57.92292091	0.313371784	-1.253581266	0.303661317
14	0.645724326	0.001418374	8.115447647	0.197331684	0.478352574	0.231202155	1.984679487	0.253610517
17	0.618475601	0.001932601	9.28067031	0.360984112	4.55673229	0.264687437	0.546462624	0.385450715
27	0.554887936	0.001455791	6.737153424	0.229372278	8.10163028	0.243480317	-0.136780389	0.243880325
18	0.564811523	0.001574234	7.172748804	0.241820396	8.22100734	0.289821733	-0.393883917	0.30665695
7	0.527571192	0.001206265	5.884186033	0.20450532	7.829591756	0.263808862	-0.610240984	0.257983739
21	0.434972836	0.001292476	5.684201497	0.260869273	33.53244905	0.289478134	-1.120767885	0.23844407
22	0.3824734	0.001068259	4.811576974	0.216134352	66.20361403	0.264861034	-1.277455315	0.198458448
23	0.583623355	0.001804648	9.632702365	0.34289286	0.436956014	0.22461248	2.574285211	0.299832036
24	0.620905534	0.001643459	8.055042777	0.350305744	1.28468189	0.229031308	2.051935093	0.334956504
25	0.564259247	0.001598405	9.708342814	0.293144783	1.555875222	0.241718918	1.828415596	0.317134334
28	0.532148135	0.001121218	7.100081588	0.220135755	12.02564968	0.254111384	-1.262442483	0.263807154
29	0.483885215	0.000912408	5.505759496	0.153471508	30.24566673	0.187394292	-1.317987733	0.195219648
30	0.557074418	0.00194896	9.242859752	0.25245346	0.548011282	0.011107606	2.333568565	0.016120887
16	0.630654409249223	0.00203369597574686	8.18621623190759	0.396815184905029	2.29562227069566	0.290519090995892	1.85234639824858	0.386174129654754
