# Supplementary material for: Acetate fluxes in Escherichia coli are determined by the thermodynamic control of the Pta-AckA pathway
Source: Sci Rep. 2017 Feb 10;7:42135. doi: 10.1038/srep42135 (PMC5301487; doi:10.1038/srep42135)
Supplement: Supplementary Information [file srep42135-s2.zip › Supplementary_Data/Pta-AckA_modeling/Fig_4.R]

# 2015-30-10 millard@insa-toulouse.fr
#
# This code reproduces the figure 4 of the folowing publication:
#
#   Acetate fluxes in Escherichia coli are determined by the thermodynamic control of the Pta-AckA pathway
#   by B. Enjalbert, P. Millard, M. Dinclaux, J.C. Portais and F. Letisse
#
#
# Copyright 2015, INRA, France
# License: GNU General Public License v2 (see license.txt for details)


#######################
### Load R packages ###
#######################

library(rootSolve)
library(RColorBrewer)


##############################
### Thermodynamic analysis ###
##############################

# thermodynamic parameters
Keq=174
R=8.314472
T=310

# range of acetate concentrations (10 µM - 100 mM)
ACE_range=10**seq(from=-5, to=-1, by=0.05)

# range of reactants concentrations (mol.L-1)
ATP_max=0.0024*1.2
ATP_min=0.0024*0.8
ADP_max=0.00061*1.2
ADP_min=0.00061*0.8
ACP_min=0.00004
ACP_max=0.0003

# calculate deltaG_AckA (min and max)
deltaG0=-R*T*log2(Keq)
deltaG_min=deltaG0+R*T*log2(ATP_min *ACE_range /(ACP_max *ADP_max))
deltaG_max=deltaG0+R*T*log2(ATP_max *ACE_range /(ACP_min *ADP_min))

# delta_G PTA+ACKA
ATP=0.0024
ADP=0.000606
AcCoA=0.00061
CoA=0.00122
P=0.010
Keq=174*0.0281
deltaG0=-R*T*log2(Keq)
deltaG=deltaG0+R*T*log2(ATP *CoA*ACE_range /(P *ADP*AcCoA))

plot(ACE_range, deltaG)
abline(h=0)


########################
### Kinetic analysis ###
########################

# kinetic model of the Pta-AckA pathway
pta_ack <- function(t, y, params) {
    with(as.list(c(y, params)), {
        ack = VmaxACK*(AcP*ADP-Ace*ATP/Keq_ACK)/(KmADP_ACK*KmAcP_ACK)/((1+AcP/KmAcP_ACK+Ace/KmAce_ACK)*(1+ADP/KmADP_ACK+ATP/KmATP_ACK))
        pta = VmaxPTA*(ACCOA*P-AcP*COA/Keq_PTA)/(KiACCOA_PTA*KmP_PTA)/(1+ACCOA/KiACCOA_PTA+P/KiP_PTA+AcP/KiACP_PTA+COA/KiCOA_PTA+ACCOA*P/(KiACCOA_PTA*KmP_PTA)+AcP*COA/(KmACP_PTA*KiCOA_PTA))
        list(c(
            pta-ack # dAcP/dt
        ))
    })
}

# calculate the Pta-AckA flux from steady-state concentrations
pta_ack_flux <- function(params) {
    with(as.list(c(params)), {
        ack = VmaxACK*(AcP*ADP-Ace*ATP/Keq_ACK)/(KmADP_ACK*KmAcP_ACK)/((1+AcP/KmAcP_ACK+Ace/KmAce_ACK)*(1+ADP/KmADP_ACK+ATP/KmATP_ACK))
        c(ack)
    })
}


# initialize parameters
params <- c(VmaxACK     = 449.67,
            Keq_ACK     = 174,
            KmADP_ACK   = 0.5,
            KmAcP_ACK   = 0.16,
            KmAce_ACK   = 7,
            KmATP_ACK   = 0.07,
            VmaxPTA     = 1.975,
            Keq_PTA     = 0.0281,
            KmP_PTA     = 2.6,
            KiP_PTA     = 2.6,
            KiACP_PTA   = 0.2,
            KiCOA_PTA   = 0.029,
            KiACCOA_PTA = 0.2,
            KmACP_PTA   = 0.7,
            ADP         = 0.606,
            ATP         = 2.4,
            P           = 10,
            COA         = 1.22,
            ACCOA       = 0.61)

# number of Monte-Carlo iterations
# note: by default only 20 random sets of parameters are generated (vs 20,000
#       in the paper) to keep computation time low. To reproduce the figure,
#       please increase the number of sets.
niter <- 20

# range of acetate concentrations (10 µM - 100 mM)
range_ac <- 10**seq(from=-2, to=2, by=0.05)

# create matrices to store the results
res_flx_40 <- matrix(0, ncol=length(range_ac), nrow=niter)
res_flx_30 <- matrix(0, ncol=length(range_ac), nrow=niter)
res_flx_20 <- matrix(0, ncol=length(range_ac), nrow=niter)
res_flx_10 <- matrix(0, ncol=length(range_ac), nrow=niter)

# run calculations
for (i in seq(niter)){
    print(i)
    
    params_sens <- params*(runif(length(params),0.6,1.4))
    AcP_40 <- sapply(range_ac, FUN=function(x) runsteady(y = c(AcP=0.2), times=c(0,1e+9), func = pta_ack, parms = c(params_sens,"Ace"=x))$y)
    res_flx_40[i,] <- sapply(seq(length(range_ac)), FUN=function(x) pta_ack_flux(c(params_sens,"Ace"=range_ac[x], AcP_40[x])))
    
    params_sens <- params*(runif(length(params),0.7,1.3))
    AcP_30 <- sapply(range_ac, FUN=function(x) runsteady(y = c(AcP=0.2), times=c(0,1e+9), func = pta_ack, parms = c(params_sens,"Ace"=x))$y)
    res_flx_30[i,] <- sapply(seq(length(range_ac)), FUN=function(x) pta_ack_flux(c(params_sens,"Ace"=range_ac[x], AcP_30[x])))
    
    params_sens <- params*(runif(length(params),0.8,1.2))
    AcP_20 <- sapply(range_ac, FUN=function(x) runsteady(y = c(AcP=0.2), times=c(0,1e+9), func = pta_ack, parms = c(params_sens,"Ace"=x))$y)
    res_flx_20[i,] <- sapply(seq(length(range_ac)), FUN=function(x) pta_ack_flux(c(params_sens,"Ace"=range_ac[x], AcP_20[x])))
    
    params_sens <- params*(runif(length(params),0.9,1.1))
    AcP_10 <- sapply(range_ac, FUN=function(x) runsteady(y = c(AcP=0.2), times=c(0,1e+9), func = pta_ack, parms = c(params_sens,"Ace"=x))$y)
    res_flx_10[i,] <- sapply(seq(length(range_ac)), FUN=function(x) pta_ack_flux(c(params_sens,"Ace"=range_ac[x], AcP_10[x])))
}

# save the results
results <- list(res_flx_40=res_flx_40, res_flx_30=res_flx_30, res_flx_20=res_flx_20, res_flx_10=res_flx_10)
save(results, file="res_tmp.RData")


############
### Plot ###
############

# load experimental data
# setwd("D:/Users/millard/Acetate_cycling/data")
data_meas <- as.matrix(read.table("all_replicates.txt",sep="\t", header=TRUE))


# load simulated data
load("res_tmp.RData")

# plot the results in pdf
pdf(file="Fig_4.pdf", width=5, height=4)
    
    # panel A
      plot(2000, xlim=c(0.1,100), ylim=c(-3,5), xaxt="n", yaxt="n", log="x", yaxs="i", xaxs="i",ylab=expression(paste("Pta-AckA flux (mmol.gDW"^"-1",".h"^"-1",")")),xlab="acetate (mM)",cex.lab=1,cex.axis=1,cex.main=2,type="n")
      for (i in c(-2,-1,1,2,3,4)){
          abline(h=i,lty=5,col="#D9D9D9")
      }
      polygon(c(range_ac,rev(range_ac)),3600*0.00177*c(do.call(pmin, lapply(1:nrow(results$res_flx_40), function(i)results$res_flx_40[i,])),rev(do.call(pmax, lapply(1:nrow(results$res_flx_40), function(i)results$res_flx_40[i,])))), col=brewer.pal(4, "Blues")[1], border=NA)
      polygon(c(range_ac,rev(range_ac)),3600*0.00177*c(do.call(pmin, lapply(1:nrow(results$res_flx_30), function(i)results$res_flx_30[i,])),rev(do.call(pmax, lapply(1:nrow(results$res_flx_30), function(i)results$res_flx_30[i,])))), col=brewer.pal(4, "Blues")[2], border=NA)
      polygon(c(range_ac,rev(range_ac)),3600*0.00177*c(do.call(pmin, lapply(1:nrow(results$res_flx_20), function(i)results$res_flx_20[i,])),rev(do.call(pmax, lapply(1:nrow(results$res_flx_20), function(i)results$res_flx_20[i,])))), col=brewer.pal(4, "Blues")[3], border=NA)
      polygon(c(range_ac,rev(range_ac)),3600*0.00177*c(do.call(pmin, lapply(1:nrow(results$res_flx_10), function(i)results$res_flx_10[i,])),rev(do.call(pmax, lapply(1:nrow(results$res_flx_10), function(i)results$res_flx_10[i,])))), col=brewer.pal(4, "Blues")[4], border=NA)
      abline(h=0)
      par(new=TRUE)
      plot(range_ac,
           3600*0.00177*sapply(range_ac, FUN=function(x) pta_ack_flux(c(params,"Ace"=x, runsteady(y = c(AcP=0.04), times=c(0,1e+9), func = pta_ack, parms = c(params,"Ace"=x))$y))),
           log="x",type="l",col="black",lwd=3, xlim=c(0.1,100),ylim=c(-3,5),xaxt="n",yaxt="n",xlab="",ylab="", yaxs="i", xaxs="i")
      segments(x0=data_meas[,"P"], y0=(data_meas[,"qp"]-data_meas[,"sd_qp"]), y1=(data_meas[,"qp"]+data_meas[,"sd_qp"]))
      segments(x0=data_meas[,"P"]*0.97, y0=(data_meas[,"qp"]-data_meas[,"sd_qp"]), x1=data_meas[,"P"]*1.03)
      segments(x0=data_meas[,"P"]*0.97, y0=(data_meas[,"qp"]+data_meas[,"sd_qp"]), x1=data_meas[,"P"]*1.03)
      segments(x0=data_meas[,"P"]-data_meas[,"sd_P"], y0=data_meas[,"qp"], x1=(data_meas[,"P"]+data_meas[,"sd_P"]))
      segments(x0=data_meas[,"P"]-data_meas[,"sd_P"], y0=(data_meas[,"qp"]*0.97), y1=data_meas[,"qp"]*1.03)
      segments(x0=data_meas[,"P"]+data_meas[,"sd_P"], y0=(data_meas[,"qp"]*0.97), y1=data_meas[,"qp"]*1.03)
      points(data_meas[,"P"], data_meas[,"qp"], pch=21, cex=1.5, col="black", bg="#76C372")
      axis(side = 1, at = c(seq(0.1,0.9,0.1),seq(1,9,1),seq(10,100,10)),
           labels=rep("",28),
           las=1)
      axis(side = 1, at = c(0.1,1,10,100),
           labels=c("0.1","1","10","100"),
           las=1)
      axis(2,las=1)
    
    # panel B
      plot(2000, xlim=c(0.1,100),ylim=c(0,0.8),xaxt="n",yaxt="n",log="x", yaxs="i", xaxs="i",ylab=expression(paste("growth rate (h"^"-1",")")),xlab="acetate (mM)",cex.lab=1,cex.axis=1,cex.main=2)
      for (i in c(0.2,0.4,0.6)){
          abline(h=i,lty=5,col="#D9D9D9")
      }
      segments(x0=data_meas[,"P"], y0=(data_meas[,"µ"]-data_meas[,"sd_µ"]), y1=(data_meas[,"µ"]+data_meas[,"sd_µ"]))
      segments(x0=data_meas[,"P"]*0.97, y0=(data_meas[,"µ"]-data_meas[,"sd_µ"]), x1=data_meas[,"P"]*1.03)
      segments(x0=data_meas[,"P"]*0.97, y0=(data_meas[,"µ"]+data_meas[,"sd_µ"]), x1=data_meas[,"P"]*1.03)
      segments(x0=data_meas[,"P"]-data_meas[,"sd_P"], y0=data_meas[,"µ"], x1=(data_meas[,"P"]+data_meas[,"sd_P"]))
      segments(x0=data_meas[,"P"]-data_meas[,"sd_P"], y0=(data_meas[,"µ"]*0.98), y1=data_meas[,"µ"]*1.02)
      segments(x0=data_meas[,"P"]+data_meas[,"sd_P"], y0=(data_meas[,"µ"]*0.98), y1=data_meas[,"µ"]*1.02)
      points(data_meas[,"P"], data_meas[,"µ"], pch=21, cex=1.5, col="black", bg="#76C372")
      axis(side = 1, at = c(seq(0.1,0.9,0.1),seq(1,9,1),seq(10,100,10)),
           labels=rep("",28),
           las=1)
      axis(side = 1, at = c(0.1,1,10,100),
           labels=c("0.1","1","10","100"),
           las=1)
      axis(2,las=1)
    
    # panel C
      plot(2000, xlim=c(0.1,100),ylim=c(0,12),xaxt="n",yaxt="n",log="x", yaxs="i", xaxs="i",ylab=expression(paste("glc uptake (mmol.gDW"^"-1",".h"^"-1",")")),xlab="acetate (mM)",cex.lab=1,cex.axis=1,cex.main=2)
      for (i in c(2,4,6,8,10)){
          abline(h=i,lty=5,col="#D9D9D9")
      }
      segments(x0=data_meas[,"P"], y0=(data_meas[,"qs"]-data_meas[,"sd_qs"]), y1=(data_meas[,"qs"]+data_meas[,"sd_qs"]))
      segments(x0=data_meas[,"P"]*0.97, y0=(data_meas[,"qs"]-data_meas[,"sd_qs"]), x1=data_meas[,"P"]*1.03)
      segments(x0=data_meas[,"P"]*0.97, y0=(data_meas[,"qs"]+data_meas[,"sd_qs"]), x1=data_meas[,"P"]*1.03)
      segments(x0=data_meas[,"P"]-data_meas[,"sd_P"], y0=data_meas[,"qs"], x1=(data_meas[,"P"]+data_meas[,"sd_P"]))
      segments(x0=data_meas[,"P"]-data_meas[,"sd_P"], y0=(data_meas[,"qs"]*0.98), y1=data_meas[,"qs"]*1.02)
      segments(x0=data_meas[,"P"]+data_meas[,"sd_P"], y0=(data_meas[,"qs"]*0.98), y1=data_meas[,"qs"]*1.02)
      points(data_meas[,"P"], data_meas[,"qs"], pch=21, cex=1.5, col="black", bg="#76C372")
      axis(side = 1, at = c(seq(0.1,0.9,0.1),seq(1,9,1),seq(10,100,10)),
           labels=rep("",28),
           las=1)
      axis(side = 1, at = c(0.1,1,10,100),
           labels=c("0.1","1","10","100"),
           las=1)
      axis(2,las=1)
    
    # panel D
      y = data_meas[,"µ"]/(data_meas[,"qs"]*6-sapply(data_meas[,"qp"], FUN=function(x) min(0,x))*2)*1000
      sdy = y*sqrt(data_meas[,"sd_µ"]**2/data_meas[,"µ"]**2+(6*data_meas[,"sd_qs"])**2/(6*data_meas[,"qs"])**2)
      plot(2000, xlim=c(0.1,100),ylim=c(0,20),las=1,log="x",xaxt="n",yaxt="n", yaxs="i", xaxs="i",ylab="biomass yield (gDW/molC)",xlab="acetate (mM)",cex.lab=1,cex.axis=1,cex.main=2)
      for (i in c(5,10,15)){
          abline(h=i,lty=5,col="#D9D9D9")
      }
      segments(x0=data_meas[,"P"]-data_meas[,"sd_P"], y0=y, x1=(data_meas[,"P"]+data_meas[,"sd_P"]))
      segments(x0=data_meas[,"P"]-data_meas[,"sd_P"], y0=(y*0.98), y1=y*1.02)
      segments(x0=data_meas[,"P"]+data_meas[,"sd_P"], y0=(y*0.98), y1=y*1.02)
      segments(x0=data_meas[,"P"], y0=(y-sdy), y1=(y+sdy))
      segments(x0=data_meas[,"P"]*0.97, y0=(y-sdy), x1=data_meas[,"P"]*1.03)
      segments(x0=data_meas[,"P"]*0.97, y0=(y+sdy), x1=data_meas[,"P"]*1.03)
      points(x= data_meas[,"P"], y=y, pch=21, cex=1.5, col="black", bg="#76C372")
      axis(side = 1, at = c(seq(0.1,0.9,0.1),seq(1,9,1),seq(10,100,10)),
           labels=rep("",28),
           las=1)
      axis(side = 1, at = c(0.1,1,10,100),
           labels=c("0.1","1","10","100"),
           las=1)
      axis(2,las=1)

dev.off()
