# Supplementary material for: Acetate fluxes in Escherichia coli are determined by the thermodynamic control of the Pta-AckA pathway
Source: Sci Rep. 2017 Feb 10;7:42135. doi: 10.1038/srep42135 (PMC5301487; doi:10.1038/srep42135)
Supplement: Supplementary Information [file srep42135-s2.zip › Supplementary_Data/readme.txt]

2015-30-10 millard@insa-toulouse.fr

This archive contains the supplementary information of the folowing publication:

  Acetate fluxes in Escherichia coli are determined by the thermodynamic control of the Pta-AckA pathway
  by B. Enjalbert, P. Millard, M. Dinclaux, J.C. Portais and F. Letisse

Copyright 2015, INRA, France
License: GNU General Public License v2 (see license.txt for details)


################
# Description  #
################

  This archive contains the following folders and files:

     13C_flux_calculation     : contains the documentation and the scripts used to construct the model shown in Figure 2B and calculate metabolic fluxes from dynamic 13C-labeling data (e.g. Figure 2A)
     Pta-AckA_modeling        : contains the R script used to perform the thermodynamic and kinetic simulations for the Pta-AckA pathway, as detailed in the publication, and reproduce the Figure 4A-D.


################
# Requirements #
################

  R, Rtools and additional R packages rootSolve, deSolve, nnls, numDeriv, RColorBrewer) are required. This code was tested on Windows 7 and R 3.0, but should run on Linux, MacOS and other platforms supporting R.

  R and Rtools can be downloaded online at:

     http://cran.r-project.org/

  and must be installed manually (Rtools should also be in the PATH variable of your system, see Rtools documentation for details).
  All the required packages can be installed automatically by running the following command in an R console:

     install.packages(c("rootSolve", "deSolve", "nnls", "numDeriv", "RColorBrewer"))


################
# Usage        #
################

The thermodynamic and kinetic simulation results shown in Figure 4A-D can be reproduced by running 'Pta-AckA_modeling/Fig_4.R'. Detailed information on the calculations can be found in the code.

The file '13C_flux_calculation/calculations.r' contains the code to:
  - compile the FORTRAN model (the FORTRAN code is provided in the 'src' folder)
  - simulate dynamic 13C-labeling experiments
  - calculate fluxes from experimental 13C-data (an example datafile is provided), using the nlsic algorithm (see 'nlsic.R' for details, Sokol et al., 2012, Bioinformatics)
  - perform sensitivity analysis (Monte Carlo method) to estimate the robustness of the calculated fluxes
